# Supplementary material for: Comprehensive Nutrient Gap Assessment (CONGA): A method for identifying the public health significance of nutrient gaps
Source: Nutr Rev. 2021 Mar 8;79(Suppl 1):4–15. doi: 10.1093/nutrit/nuaa140 (PMC7947985; doi:10.1093/nutrit/nuaa140)
Supplement: nuaa140_Supplementary_Data [file nuaa140_supplementary_data.zip › Table S1.xlsx]

## Sheet: Dropdowns
Suggested Nutrient Gap Burden Weights			Implied Burden			Minimum inclusion criteria
Evidence type	Score		Burden	Score		Yes/No	Score
Biological and function markers	5		High	3		Yes	1
Nutrient adequacy of individual diets	3		Moderate	2		No	0
Nutrient adequacy of household diets	2		Low	1
Nutrient adequacy of national food supplies	1		Negligible	0
Nutrient-informative food group intake of individuals or households	1		N/A	N/A
Other	0
Geographic representation	Score
Representative of the entire geographic area of interest	5
Representative of 75–99% of the population in the geographic area of interest	4
Representative of 50–74% of the population in the geographic area of interest	3
Representative of 25–49% of the population in the geographic area of interest	2
Representative of 10–24% of the population in the geographic area of interest	1
Representative of <10% of the population in the geographic area of interest	0
Recency of data collection	Score
<3 years	5
3-4 years	4
5-6 years	3
7-8 years	2
9-10 years	1
>10 years	0
Age & sex representation	Score
Estimates for exact age and sex group of interest	5
Estimates for either a subgroup within the age and sex group of interest representing at least half of the group; or an age and sex group, at least half of which includes the age and sex group of interest	4
Estimates (1) includes the age and sex group of interest, but less than half of which includes the age and sex group of interest; or (2) is very near to but excludes the age and sex group of interest entirely	3
Household or food balance sheet estimates, less than half of which includes the age and sex group of interest	2
Estimates for an age and sex group that is similar to but excludes the age and sex group of interest entirely	1
Estimates for an age and sex group that excludes and is not near to the age and sex group of interest entirely	0
Sample size	Score
>1,000	5
500-1,000	4
300-499	3
100-299	2
50-99	1
<50	0
Based on national food supplies	0

## Sheet: Burden Criteria
CONGA STEP 2: Rate implied nutrient gap burden scores
		Implied nutrient gap burden score
Indicator	Age	Negligible	Low	Moderate	High
Biomarkers
Iron [1]
Serum ferritin (< 12 mg/l) [2]	< 5 y [3]	< 3%	3–9%	10–19%	≥ 20%
Vitamin A
Serum retinol (< 0.7 mmol/l) [4]	6–71 m	< 3%	3–9%	10–19%	≥ 20%
Zinc
Serum zinc (< 9.9 mmol/l) [5]	< 10 y	< 3%	3–9%	10–19%	≥ 20%
Folate
Serum folate (< 10 nmol/l) [6]	All	< 3%	3–9%	10–19%	≥ 20%
Vitamin B12
Plasma B12 (< 150 pmol/l) [6]	All	< 3%	3–9%	10–19%	≥ 20%
Iodine
Urinary iodine concentration (UIC) (< 100 mg/l)	≥ 6 y [7]	< 25%	25–49%	50–74%	≥ 75%
Median UIC (mg/l) [8]	≥ 6 y	≥ 150	100–150	50–99	< 50
Total goiter rate [5]	6–12 y	< 3%	3–9%	10–19%	≥ 20%
Inadequate intake or availability
Iron, vitamin A, zinc, folate, vitamin B12	All	< 5%	5–14%	15–24%	≥ 25%
Calcium, niacin, thiamine, vitamin B6	All	< 5%	5–19%	20–49%	≥ 50%
Vitamin C	All	< 10%	10–29%	30–49%	≥ 50%
Nutrient-informative food group intake
Vitamin A-rich foods (past 24 hours)	6–23 m	> 90%	75-90%	60-74%	< 60%
Iron-rich foods (past 24 hours)	6–23 m	> 70%	60–70%	50–59%	< 50%
Household iodized salt coverage	All	> 90%	75–90%	60–74%	< 60%
Household adequately iodized salt coverage (≥ 15 ppm)	All	> 80%	65–80%	50–64%	< 50%
[1] If only iron deficiency anemia is available, use similar or lower prevalence ranges as those for iron deficiency.
[2] Various adjustments for inflammation have differing impacts on iron deficiency prevalence. WHO suggests iron deficiency is not prevalent when < 10% of the population is above the manufacture’s cutoff for sTfR, even in populations with serum ferritin ≥ 20%.
[3] Cutoff is < 15 mg/l for individuals ≥ 6 y.
[4] Prevalence ranges coincide with WHO recommendations. Various adjustments for inflammation have different impacts on vitamin A deficiency prevalence. Unadjusted estimates are typically 11–18 percentage points higher than adjusted estimates, in areas with high inflammation. Retinol binding protein (RBP) is often used as surrogate for serum retinol, which may not always be appropriate, depending…
[5] Morning, non-fasting. Cutoff is 8.7 mmol/l in the afternoon, for non-fasting children.
[6] See reference: de Benoist B. Conclusions of a WHO Technical Consultation on folate and vitamin B12 deficiencies. Food Nutr Bull. 2008;29(2 Suppl):S238-244. doi:10.1177/15648265080292S129
[7] Excluding pregnant and lactating women.
[8] To align cutoffs with comparable severity across indicators, we suggested different ranges from WHO recommendations. These ranges are not intended to replace WHO guidance on public health severity of iodine deficiency.

## Sheet: Certainty Criteria
CONGA STEP 6: Rate the certainty of available evidence
Low	Moderate	High
At least one qualifying data point meeting minimum inclusion criteria in step 1 [1]	At least one data point with a weight score [2] of 51–80 and no disagreements [3] with any data point with a weight score > 25	At least one data point with a weight score > 80 and no disagreements with any data point with a weight score > 50
	Or at least two data points with a weight score 25–50 and no disagreements with any data point with a weight score > 25	Or at least two data points with a weight score > 50 and no disagreements with any data point with a weight score > 50
	Or at least three data points meeting minimum criteria thresholds, one of which whose weight score is ≥ 15, and no disagreements with any rating
[1] Exclusion criteria include data collection more than 20 years ago, sample size < 50, geographic representation < 10% of the total population of the geographic area of interest, and highly unhealthy participants (eg, hospitalized patients).
[2] Weight scores are calculated in step 3.
[3] A disagreement is a different implied nutrient gap burden score from step 2.

## Sheet: Score Summaries
			Nutrient Gap Burden				Evidence Certainty
Region	Country	Nutrient	Quantitative Burden Score	Quantitative Burden Rating	Final Burden Rating	Justification for deviation	Criteria-based Certainty Rating	Final Certainty Rating	Justification for deviation
		Iron	#DIV/0!
		Vitamin A	#DIV/0!
		Zinc	#DIV/0!
		Calcium	#DIV/0!
		Iodine	#DIV/0!
		Vitamin B12	#DIV/0!
		Folate	#DIV/0!
		Niacin	#DIV/0!
		Thiamine	#DIV/0!
		Vitamin C	#DIV/0!
		Vitamin B6	#DIV/0!

## Sheet: Rating Sheet
COMPREHENSIVE NUTRIENT GAP ASSESSMENT (CONGA) WORKSHEET
	Country
	Assessment level
	Age & sex group of interest
	Data point Insert all relevant detail on data points collected			Implied nutrient gap burden Refer to the suggested prevalence/mean ranges for implied nutrient gap burden scores			Data point detail Insert relevant detail and commentary on data point and select appropriate categories for data point descriptors										Does the data point meet inclusion criteria for the quantitative burden score?	Weighting criteria scores Automatically calculated
Nutrient	Description Include detail on type of estimate, cut-offs used (where applicable), age & sex groups, year of data collection, etc	Comment(s)	Source	Implied burden (dropdown menu)	Implied burdence score (autocalculated)	Comments	Evidence type comment	Evidence type category	Geographic representation comment	Geographic representation category	Year of data collection raw/comment	Recency of data collection category	Age & sex group raw/comment	Age & sex group category	Sample size raw/comment	Sample size category		Evidence type score	Geographic representation score	Recency of data collection score	Age & sex representation score	Sample size score	Criteria weighting
																	No
																	No
																	No
																	No
																	No
																	No
																	No
																	No
																	No
																	No
																	No
																	No
																	No
																	No
																	No
																	No
																	No
																	No
																	No
																	No
																	No
																	No
																	No
																	No
																	No
																	No
																	No
																	No
																	No
																	No
																	No
																	No
																	No
																	No
																	No
																	No
																	No
																	No
																	No
																	No
																	No
																	No
																	No
																	No
																	No
